# Supplementary material for: Genome-wide identification and abiotic stress response analysis of the SUMO family in alfalfa (Medicago sativa L.)
Source: PeerJ. 2026 Jul 16;14:e21276. doi: 10.7717/peerj.21276 (PMC13380885; doi:10.7717/peerj.21276)
Supplement: Supplemental Information 1 [file peerj-14-21276-s001.xlsx]

## Sheet: MS.gene045431
MS.gene045431		0h			3h			6h			12h
	NaCl	1	1	1	0.645617	0.535504	0.627724	0.316016	0.19306	0.152437	0.93929	0.580423	1.10958
	PEG	1	1	1	0.687043	0.482216	0.722998	0.392708	0.357998	0.024348	0.147602	0.12175	0.004063
	WL	1	1	1	1.73152	1.74874	1.74013	5.13329	3.76255	6.49133	5.34607	5.05016	5.5894
MS.gene031139		0h			3h			6h			12h
	NaCl	1	1	1	1.26067	1.49661	1.59638	0.590641	0.97216	0.698879	0.875683	0.209851	0.760039
	PEG	1	1	1	1.27744	1.10005	1.09664	0.169738	0.143966	0.156852	0.082454	0.242275	0.379783
	WL	1	1	1	0.859892	1.78794	1.32392	2.50909	2.81144	3.84327	1.87308	1.48711	1.47257
MS.gene030916		0h			3h			6h			12h
	NaCl	1	1	1	0.943483	0.93835	0.86455	3.59853	2.84276	2.91203	2.34173	4.79882	4.8606
	PEG	1	1	1	0.652314	1.09816	0.672872	0.290862	0.312233	0.295401	0.263265	0.196592	0.88229
	WL	1	1	1	1.3802	2.29242	1.83631	2.27393	1.78771	3.92992	1.05381	1.16579	2.52607
MS.gene006985		0h			3h			6h			12h
	NaCl	1	1	1	0.78144	0.71801	0.801334	0.636173	0.88172	0.9548	1.49768	1.29217	1.80703
	PEG	1	1	1	0.341568	0.741007	0.502141	0.396235	0.179488	0.287861	0.142844	0.10869	0.290888
	WL	1	1	1	1.26349	1.78084	1.52216	2.38264	2.67119	2.15188	2.42524	3.64546	2.65964
MS.gene071146		0h			3h			6h			12h
	NaCl	1	1	1	0.342647	0.453684	0.750258	0.961045	0.75335	0.536312	1.92542	1.58641	2.36089
	PEG	1	1	1	0.520117	0.873161	0.448904	0.205471	0.184756	0.0155685	0.185887	0.172567	0.671353
	WL	1	1	1	0.722449	1.25207	0.987257	1.8648	1.6443	0.914464	3.57086	3.16211	3.41209
MS.gene063025		0h			3h			6h			12h
	NaCl	1	1	1	3.15303	3.29124	4.19324	1.99424	1.56752	1.54972	0.853541	3.87351	3.5806
	PEG	1	1	1	1.15952	3.70384	2.54095	1.71548	1.2009	1.45819	6.29306	6.0071	6.46567
	WL	1	1	1	0.919826	1.37614	1.14798	2.65861	1.87871	1.70909	3.28745	3.94838	1.39526
MS.gene097484		0h			3h			6h			12h
	NaCl	1	1	1	0.170079	0.565952	0.803054	0.636362	0.847485	0.809526	1.34054	1.38729	1.89506
	PEG	1	1	1	0.608097	0.628267	0.558955	0.232323	0.200573	0.216448	0.172937	0.141682	0.597238
	WL	1	1	1	1.76081	2.03015	1.89548	1.39497	0.787315	1.69413	1.0879	1.71512	0.905492
MS.gene86087		0h			3h			6h			12h
	NaCl	1	1	1	1.79788	1.99497	1.63457	0.874952	0.506587	0.512357	0.844372	0.766005	0.817361
	PEG	1	1	1	1.9125	1.30754	1.2836	0.337868	0.126672	0.200469	0.790175	0.450002	0.528659
	WL	1	1	1	0.587641	0.576018	0.581829	1.59988	0.757189	1.34414	1.18747	0.895088	0.478482
