# Supplementary material for: Genome-wide identification and abiotic stress response analysis of the SUMO family in alfalfa (Medicago sativa L.)
Source: PeerJ. 2026 Jul 16;14:e21276. doi: 10.7717/peerj.21276 (PMC13380885; doi:10.7717/peerj.21276)
Supplement: Supplemental Information 2 [file peerj-14-21276-s002.xlsx]

## Sheet: Sheet1
Gene ID	Amino Acid Length	Molecular Weight (Da)	Isoelectric Point (pI)	Chromosomal Location	Subcellular Localizationa
	(aa)
MS.gene000531.t1	150	16679.9	6	chr4.3	Cyto; Nucl; Chlo; Extr; E.R.
MS.gene001903.t1	254	29162	5.17	chr7.3	Cyto; Mito; Nucl; Chlo; Plas; Extr
MS.gene001904.t1	152	17032.6	8.69	chr7.3	Cyto; Cysk; Nucl; Extr; Plas; Golg
MS.gene006731.t1	305	34192	7.82	chr4.1	Cyto; Cyto_Nucl; Chlo; Pero
MS.gene006733.t1	305	34208	7.81	chr4.1	Cyto; Cyto_Nucl; Chlo; Pero
MS.gene006734.t1	305	34208	7.81	chr4.1	Cyto; Cyto_Nucl; Chlo; Pero
MS.gene006739.t1	305	34238	7.81	chr4.1	Cyto; Cyto_Nucl; Chlo; Pero
MS.gene006742.t1	155	17201.7	6.27	chr4.1	Cyto_Nucl; Cyto; Nucl; Mito; Chlo; E.R.
MS.gene017181.t1	153	17094.5	5.85	chr5.3	Cyto; Cyto_Nucl; Chlo; Mito; Plas
MS.gene021818.t1	119	12879.6	7.95	chr7.1	Nucl; Chlo; Cyto; Extr; Mito
MS.gene022937.t1	229	25685.3	7.76	chr7.4	Cyto; Cyto_Nucl; Chlo; Mito; Pero
MS.gene030472.t1	116	12826.7	8.51	chr4.4	Nucl; Cyto; Chlo; Extr
MS.gene031139.t1	117	12692.7	7.81	chr6.2	Chlo; Extr
MS.gene031566.t1	155	17201.7	6.27	chr4.4	Cyto_Nucl; Cyto; Nucl; Mito; Chlo; E.R.
MS.gene038416.t1	153	17094.5	5.85	chr5.4	Cyto; Cyto_Nucl; Chlo; Mito; Plas
MS.gene040727.t1	231	25795.4	6.82	chr1.2	Cyto; Cyto_Nucl; Chlo; Mito
MS.gene044829.t1	301	34644.2	5.24	chr7.2	Nucl; Cyto; Cysk; Plas
MS.gene045423.t1	155	17201.7	6.27	chr4.2	Cyto_Nucl; Cyto; Nucl; Mito; Chlo; E.R.
MS.gene045426.t1	305	34238	7.81	chr4.2	Cyto; Cyto_Nucl; Chlo; Pero
MS.gene045431.t1	305	34208	7.81	chr4.2	Cyto; Cyto_Nucl; Chlo; Pero
MS.gene045433.t1	305	34208	7.81	chr4.2	Cyto; Cyto_Nucl; Chlo; Pero
MS.gene045436.t1	305	34192	7.82	chr4.2	Cyto; Cyto_Nucl; Chlo; Pero
MS.gene057527.t1	137	14904	6.91	chr7.2	Cyto; Chlo; Nucl; Extr; Cysk
MS.gene062293.t1	153	17094.5	5.85	chr5.1	Cyto; Cyto_Nucl; Chlo; Mito; Plas
MS.gene063025.t1	224	25350.9	6.37	chr4.2	Cyto; Nucl; Extr
MS.gene063276.t1	138	15137.2	9.68	chr4.2	Cyto; Nucl; Chlo
MS.gene065503.t1	153	17094.5	5.85	chr5.2	Cyto; Cyto_Nucl; Chlo; Mito; Plas
MS.gene006985.t1	381	11289	8.99	chr4.1	Cyto;Nucl;Chlo
MS.gene070758.t1	305	34192	7.82	chr4.2	Cyto; Cyto_Nucl; Chlo; Pero
MS.gene070760.t1	305	34192	7.82	chr4.2	Cyto; Cyto_Nucl; Chlo; Pero
MS.gene070761.t1	305	34192	7.82	chr4.2	Cyto; Cyto_Nucl; Chlo; Pero
MS.gene071145.t1	229	25685.3	7.76	chr7.4	Cyto; Cyto_Nucl; Chlo; Mito; Pero
MS.gene071146.t1	229	25685.3	7.76	chr7.2	Cyto; Cyto_Nucl; Chlo; Mito; Pero
MS.gene073704.t1	231	25847.4	6.98	chr1.1	Cyto; Cyto_Nucl; Chlo; Plas; E.R.; Pero
MS.gene073771.t1	231	25809.4	6.82	chr1.1	Cyto; Cyto_Nucl; Chlo; Mito
MS.gene23010.t1	129	14043.2	9.05	chr7.2	Cyto; Nucl; Chlo; Cysk
MS.gene24581.t1	231	25809.4	6.82	chr1.3	Cyto; Cyto_Nucl; Chlo; Mito
MS.gene30916.t1	231	25809.4	6.82	chr1.2	Cyto; Cyto_Nucl; Chlo; Mito
MS.gene39507.t1	381	42714.7	7.85	chr4.2	Cyto; Cyto_Nucl; Chlo; Plas; Pero
MS.gene45247.t1	137	14918	6.91	chr7.3	Chlo; Nucl; Cyto; Cysk; Extr
MS.gene73595.t1	298	34786.5	6.27	chr7.1	Nucl; Cyto; Chlo; Plas; Cysk
MS.gene73596.t1	137	15128.4	10.32	chr7.1	Nucl; Cyto; Extr; Chlo; Cysk; Golg
MS.gene79465.t1	116	12836.7	8.51	chr4.1	Cyto; Nucl; Chlo; Extr
MS.gene84094.t1	192	21454.2	4.98	chr1.4	Cyto; Cyto_Nucl; Chlo; Mito; Plas
MS.gene86087.t1	117	12692.7	7.81	chr6.3	Chlo; Extr
MS.gene86688.t1	254	29267.1	5.36	chr7.4	Mito; Cyto; Chlo; Nucl; Plas; Pero
MS.gene97484.t1	229	25685.3	7.76	chr7.4	Cyto; Cyto_Nucl; Chlo; Mito; Pero
MS.gene97486.t1	229	25685.3	7.76	chr7.3	Cyto; Cyto_Nucl; Chlo; Mito; Pero
MS.gene97583.t1	137	14918	6.91	chr7.4	Chlo; Nucl; Cyto; Cysk; Extr
Abbreviations: Cyto, cytoplasm; Nucl, nucleus; Chlo, chloroplast; Extr, extracellular; E.R., endoplasmic reticulum; Mito, mitochondrion; Plas, plasma membrane; Cysk, cytoskeleton; Golg, Golgi apparatus; Pero, peroxisome.
