# Supplementary material for: Genome-wide identification and abiotic stress response analysis of the SUMO family in alfalfa (Medicago sativa L.)
Source: PeerJ. 2026 Jul 16;14:e21276. doi: 10.7717/peerj.21276 (PMC13380885; doi:10.7717/peerj.21276)
Supplement: Supplemental Information 3 [file peerj-14-21276-s003.xls]

## Sheet: Sheet1
ITEM TO CHECK	IMPORTANCE	CHECKLIST
EXPERIMENTAL DESIGN
Definition of experimental and control groups	E	P3,L106-L110
Number within each group	E	P3,L110
Assay carried out by core lab or investigator's lab?	D
Acknowledgement of authors' contributions	D
SAMPLE
Description	E	P4,L156-157
Volume/mass of sample processed	D
Microdissection or macrodissection	E	P3,L108
Processing procedure	E	P3,L109
If frozen - how and how quickly?	E	P3,L109
If fixed - with what, how quickly?	E	P3,L109
Sample storage conditions and duration (especially for FFPE samples)	E	P3,L109-110
NUCLEIC ACID EXTRACTION
Procedure and/or instrumentation	E	P4,157
Name of kit and details of any modifications	E	P4,157-158
Source of additional reagents used	D
Details of DNase or RNAse treatment	E	P4,161-162
Contamination assessment (DNA or RNA)	E	P4,167
Nucleic acid quantification	E	P4,159-160
Instrument and method	E	P4,159
Purity (A260/A280)	D
Yield	D
RNA integrity method/instrument	E	P4,160
RIN/RQI or Cq of 3' and 5' transcripts	E	P4,160
Electrophoresis traces	D
Inhibition testing (Cq dilutions, spike or other)	E	N/A
REVERSE TRANSCRIPTION
Complete reaction conditions	E	P4,158-160,Follow the standard procedure of the reagent kit
Amount of RNA and reaction volume	E	P4,158-160,Follow the standard procedure of the reagent kit
Priming oligonucleotide (if using GSP) and concentration	E	P4,158-160,Follow the standard procedure of the reagent kit
Reverse transcriptase and concentration	E	P4,158-160,Follow the standard procedure of the reagent kit
Temperature and time	E	P4,158-160,Follow the standard procedure of the reagent kit
Manufacturer of reagents and catalogue numbers	D
Cqs with and without RT	D*
Storage conditions of cDNA	D
qPCR TARGET INFORMATION
If multiplex, efficiency and LOD of each assay.	E	P4,164
Sequence accession number	E	P4,Table 1
Location of amplicon	D
Amplicon length	E	P4,Table 1
In silico specificity screen (BLAST, etc)	E	P4,166,170
Pseudogenes, retropseudogenes or other homologs?	D
Sequence alignment	D
Secondary structure analysis of amplicon	D
Location of each primer by exon or intron (if applicable)	E	P4,161
What splice variants are targeted?	E	P4,Table 1
qPCR OLIGONUCLEOTIDES
Primer sequences	E	P4,Table 1
RTPrimerDB Identification Number	D
Probe sequences	D**
Location and identity of any modifications	E	P4,Table 1
Manufacturer of oligonucleotides	D
Purification method	D
qPCR PROTOCOL
Complete reaction conditions	E	P4,164,166
Reaction volume and amount of cDNA/DNA	E	P4,165
Primer, (probe), Mg++ and dNTP concentrations	E	P4,164
Polymerase identity and concentration	E	P4,164
Buffer/kit identity and manufacturer	E	P4,164-165
Exact chemical constitution of the buffer	D
Additives (SYBR Green I, DMSO, etc.)	E	P4,164
Manufacturer of plates/tubes and catalog number	D
Complete thermocycling parameters	E	P4,169-170
Reaction setup (manual/robotic)	D
Manufacturer of qPCR instrument	E	P4,163
qPCR VALIDATION
Evidence of optimisation (from gradients)	D
Specificity (gel, sequence, melt, or digest)	E	P4,170
For SYBR Green I, Cq of the NTC	E	N/A
Standard curves with slope and y-intercept	E	N/A
PCR efficiency calculated from slope	E	N/A
Confidence interval for PCR efficiency or standard error	D
r2 of standard curve	E	N/A
Linear dynamic range	E	N/A
Cq variation at lower limit	E	N/A
Confidence intervals throughout range	D
Evidence for limit of detection	E	N/A
If multiplex, efficiency and LOD of each assay.	E	P4,164
DATA ANALYSIS
qPCR analysis program (source, version)	E	P4,163
Cq method determination	E	N/A
Outlier identification and disposition	E	N/A
Results of NTCs	E	N/A
Justification of number and choice of reference genes	E	P4,167-168
Description of normalisation method	E	P4,171
Number and concordance of biological replicates	D
Number and stage (RT or qPCR) of technical replicates	E	N/A
Repeatability (intra-assay variation)	E	Figure 7
Reproducibility (inter-assay variation, %CV)	D
Power analysis	D
Statistical methods for result significance	E	Figure 7 Legend
Software (source, version)	E	P4,176
Cq or raw data submission using RDML	D
Table 1. MIQE checklist for authors, reviewers and editors. All essential information (E) must be submitted with the manuscript. Desirable
information (D) should be submitted if available. If using primers obtained from RTPrimerDB, information on qPCR target, oligonucleotides,
protocols and validation is available from that source.
*: Assessing the absence of DNA using a no RT assay is essential when first extracting RNA. Once the sample has been validated as
RDNA-free, inclusion of a no-RT control is desirable, but no longer essential.
**: Disclosure of the probe sequence is highly desirable and strongly encouraged. However, since not all commercial pre-designed assay
vendors provide this information, it cannot be an essential requirement. Use of such assays is advised against.
