# Supplementary material for: Genome-wide identification and abiotic stress response analysis of the SUMO family in alfalfa (Medicago sativa L.)
Source: PeerJ. 2026 Jul 16;14:e21276. doi: 10.7717/peerj.21276 (PMC13380885; doi:10.7717/peerj.21276)
Supplement: Supplemental Information 5 [file peerj-14-21276-s005.txt]

MS.gene23010.t1	chr7.2	6763782	6764999	+
MS.gene24581.t1	chr1.3	46778595	46779290	+
MS.gene30916.t1	chr1.2	50051355	50052050	+
MS.gene39507.t1	chr4.2	22726481	22727626	-
MS.gene45247.t1	chr7.3	85488949	85491151	+
MS.gene73595.t1	chr7.1	70157006	70161640	+
MS.gene73596.t1	chr7.1	70191623	70202106	+
MS.gene79465.t1	chr4.1	6357314	6359546	-
MS.gene84094.t1	chr1.4	37897197	37897920	-
MS.gene86087.t1	chr6.3	8629565	8631020	-
MS.gene86688.t1	chr7.4	74466571	74468270	-
MS.gene97484.t1	chr7.4	48311137	48311826	+
MS.gene97486.t1	chr7.3	48774765	48775454	+
MS.gene97583.t1	chr7.4	87074594	87077107	+
MS.gene000531.t1	chr4.3	6819457	6823735	-
MS.gene001903.t1	chr7.3	73077723	73079425	-
MS.gene001904.t1	chr7.3	73018626	73025136	-
MS.gene006731.t1	chr4.1	25929746	25930663	+
MS.gene006733.t1	chr4.1	25905892	25906809	+
MS.gene006734.t1	chr4.1	25860171	25861088	+
MS.gene006739.t1	chr4.1	25805168	25806085	+
MS.gene006742.t1	chr4.1	25790632	25791099	+
MS.gene006985.t1	chr4.1 62408	64106	+
MS.gene017181.t1	chr5.3	74312283	74314533	-
MS.gene021818.t1	chr7.1	83526682	83528966	+
MS.gene022937.t1	chr7.4	48250099	48250788	+
MS.gene030472.t1	chr4.4	7049103	7051314	-
MS.gene031139.t1	chr6.2	8924085	8925548	-
MS.gene031566.t1	chr4.4	31003055	31003522	+
MS.gene038416.t1	chr5.4	73398826	73401098	-
MS.gene040727.t1	chr1.2	34715314	34716009	-
MS.gene044829.t1	chr7.2	72522890	72527595	-
MS.gene045423.t1	chr4.2	28810289	28810756	+
MS.gene045426.t1	chr4.2	28824849	28825766	+
MS.gene045431.t1	chr4.2	28960535	28961452	+
MS.gene045433.t1	chr4.2	28985449	28986366	+
MS.gene045436.t1	chr4.2	29064673	29065590	+
MS.gene057527.t1	chr7.2	85046485	85048701	+
MS.gene062293.t1	chr5.1	74014161	74016415	-
MS.gene063025.t1	chr4.2	34980825	34986326	-
MS.gene063276.t1	chr4.2	7208338	7212644	-
MS.gene065503.t1	chr5.2	78235415	78237668	-
MS.gene070758.t1	chr4.2	29028695	29029612	+
MS.gene070760.t1	chr4.2	29046820	29047737	+
MS.gene070761.t1	chr4.2	29096535	29097452	+
MS.gene071145.t1	chr7.4	48300648	48301337	+
MS.gene071146.t1	chr7.2	47787647	47788336	-
MS.gene073704.t1	chr1.1	36258640	36259335	-
MS.gene073771.t1	chr1.1	49075686	49076381	+
