# Supplementary material for: Genome-wide identification and abiotic stress response analysis of the SUMO family in alfalfa (Medicago sativa L.)
Source: PeerJ. 2026 Jul 16;14:e21276. doi: 10.7717/peerj.21276 (PMC13380885; doi:10.7717/peerj.21276)
Supplement: Supplemental Information 6 [file peerj-14-21276-s006.txt]

Group	NaCl	NaCl	PEG	PEG	WL	WL
Sample	NaCl-CK	NaCl	PEG-CK	PEG	WL-CK	WL
MS.gene23010	3.23947	4.511543333	0.918865	1.870416667	4.6975	9.978313333
MS.gene24581	12.96086333	22.40703333	69.59833333	13.9864	6.613153333	7.809213333
MS.gene30916	8.776403333	45.93193333	80.55076667	13.0787	9.47156	13.60733333
MS.gene39507	19.17394333	52.51866667	36.066	24.51986667	22.1195	53.83053333
MS.gene45247	7.25056	8.018693333	20.03423333	26.92086667	8.521293333	13.51397333
MS.gene73595	3.254991667	1.103275667	1.014408333	2.131096667	2.75122	5.433806667
MS.gene73596	3.255433	4.547083333	1.54183	3.92156	4.728526667	7.99847
MS.gene79465	0	0	0.003994767	0.032625773	0	0.015585333
MS.gene84094	17.42597667	54.8406	37.6747	5.97401	9.16871	9.022993333
MS.gene86087	4.20144	6.36831	15.8994	9.45108	9.6386	15.28093333
MS.gene86688	6.849370333	4.413503333	2.968613333	3.860763333	3.749973333	5.927283333
MS.gene97484	8.858596667	16.64923333	21.5584	16.63363333	5.47881	13.35175333
MS.gene97486	3.512266667	5.953346667	7.987533333	6.223596667	2.036743333	5.166523333
MS.gene97583	6.136926667	10.37990333	30.45723333	39.9496	10.55750667	15.52473333
MS.gene000531	0	0	0	0.024683613	0	0.019235393
MS.gene001903	2.955947267	1.58838	0.572512	1.071677	0.651160667	0.909298
MS.gene001904	6.887146667	13.15013	4.208196667	7.18983	4.25747	8.562813333
MS.gene006731	3.39477	4.82193	6.569336667	5.843596667	2.90078	4.545613333
MS.gene006733	6.09321	5.44076	8.029906667	8.299656667	7.205556667	11.65046667
MS.gene006734	6.619913333	5.988996667	9.60181	9.79257	7.547836667	12.50341333
MS.gene006739	12.29511	16.34223333	37.7862	33.67133333	15.70143333	24.662
MS.gene006742	0.086921667	0.7338834	0.0467923	0.221097667	0.0255145	0.111982633
MS.gene006985	20.60496667	31.0158	9.983613333	19.65066667	14.90403333	31.62646667
MS.gene017181	31.79396667	25.9077	18.73736667	19.28946667	33.0549	39.3058
MS.gene021818	25.6504	30.4204	35.86073333	52.05796667	26.50626667	37.75753333
MS.gene022937	7.117826667	14.0384	14.71186667	12.59746667	4.549333333	11.26739333
MS.gene030472	0	0.126867	0.046975667	0.004464233	0	0.295496667
MS.gene031139	6.11103	4.54641	11.59793333	5.968353333	5.674496667	9.148366667
MS.gene031566	0.040697333	0.251170833	0.079139733	0.068079567	0.059019767	0.118967633
MS.gene038416	22.87973333	19.22293333	11.06183333	10.97386667	25.0386	29.81056667
MS.gene040727	18.64377667	50.40656667	53.94286667	11.43514667	8.92196	9.144883333
MS.gene044829	4.33961	3.918266667	2.23339	3.62732	1.809585333	3.049633333
MS.gene045423	0.135287	0.724930067	0.0471037	0.220158333	0.0251755	0.111720633
MS.gene045426	12.02882667	16.19194	33.12976667	29.365	13.16495	20.3595
MS.gene045431	8.45352	6.805256667	9.37703	9.94273	8.317166667	11.90313333
MS.gene045433	9.020306667	7.603173333	12.58195	12.35119667	10.96802333	15.01006667
MS.gene045436	10.49666	15.42286667	19.6847	20.16026667	8.692493333	13.66216667
MS.gene057527	7.676356667	9.708463333	27.97446667	33.7973	10.18910667	15.2724
MS.gene062293	13.38243333	12.14027	6.56343	6.687276667	18.44256667	22.10223333
MS.gene063025	8.590763333	14.45476667	6.81114	8.874636667	9.265833333	13.63875
MS.gene063276	0	0.122758667	0	0.033042567	0	0.0249293
MS.gene065503	13.5309	12.76534	6.87134	7.040663333	19.85233333	23.97206667
MS.gene070758	11.9217	18.59973333	24.32943333	25.55706667	11.00636333	16.0675
MS.gene070760	10.52645667	15.8892	20.12993333	19.1807	8.392993333	13.2605
MS.gene070761	9.89494	14.60683333	17.91693333	17.6868	8.13913	12.25643333
MS.gene071145	8.287336667	15.41405333	17.96946667	14.3564	4.83267	12.42686667
MS.gene071146	5.82557	9.8007	12.00033333	9.55464	2.59194	6.64661
MS.gene073704	10.47966333	55.81936667	29.48173333	5.546183333	5.999226667	5.87875
MS.gene073771	10.913645	60.595	103.8374333	14.85636667	49.30716667	43.38016667
