# Supplementary material for: Genome-wide identification and abiotic stress response analysis of the SUMO family in alfalfa (Medicago sativa L.)
Source: PeerJ. 2026 Jul 16;14:e21276. doi: 10.7717/peerj.21276 (PMC13380885; doi:10.7717/peerj.21276)
Supplement: Supplemental Information 7 [file peerj-14-21276-s007.xlsx]

## Sheet: Sheet1
Table 1 The primers sequences of RT-qPCR
Gene Symbol	Primers sequence (Forward/Reverse)
UBL-2a	F: CCAAACCCAAACTCACCAG
	R: AGCAGTCCAACTCTGCTCAAC
Rer1	F: GCCTTCTGATGGTGGACCT
	R: GGCCAGAAGACAGGAACATC
ADF	F: GCATCTGGTATGGCAGTCC
	R: GCACTCATCAGCAGGAAGG
MS.gene30916	F: AGACGATTACTCTAGAGGTGGAGAG
	R: GTCCTTCCATCCTCAAGCTGTTTC
MS.gene006985	F: CAGAAGGAGAGGAGCGTATTGAAC
	R: CACCCACAGTTGTAGTAGATGCTG
MS.gene071146	F: GAATCCCACCAGATCAGCAG
	R: TTGTAGTCAGCAAGGGTCCTTC
MS.gene063025	F: GATCACAGAGACGTGGAAGAATGTG
	R: GAGAGTGATAGTCTCTTGGTTTCCC
MS.gene97484	F: CTTCGTTTGAGGGGAGGCAT
	R: TCTGCTGATCTGGTGGGATT
MS.gene86087	F: CCATTGTGTAATCTTCCTGGTGGAG
	R: CTTTGTCCAAATTAGGTGGTTGCAC
MS.gene031139	F: TGGCCAAAAGATAAGGAGTATGGTC
	R: CTCCACCAGGAAGATTACACAATGG
MS.gene045431	F: CCCTTGAGGTGGAGAGTTCC
	R: CTTCCAACTGCTTTCCTGCG
